# Supplementary material for: Proteomic analysis of mare follicular fluid during late follicle development
Source: Proteome Sci. 2011 Sep 17;9:54. doi: 10.1186/1477-5956-9-54 (PMC3189114; doi:10.1186/1477-5956-9-54)
Supplement: Additional file 1 — Supplemental Table 1: Major Characteristics of the evaluated Immunodepletion columns. [file 1477-5956-9-54-S1.XLS]

## Sheet: Sheet2
	Additional file 1: Major Characteristics of the evaluated Immunodepletion columns.
	Binding specificity	ProteomeLab™ IgY-HSA	Multiple Affinity Removal Spin Cartridge - Human 6 (MARS-6)	ProteomeLab IgY-12	ProteoPrep 20
	Albumin	•	•	•	•
	Alpha-1-Acid Glycoprotein			•	•
	Alpha-1-Antitrypsin		•	•	•
	Alpha-2-Marcroglobulin			•	•
	Apolipoprotein A-I			•	•
	Apolipoprotein A-II			•	•
	Apolipoprotein B				•
	Ceruloplasmin				•
	Complement C1q				•
	Complement C3				•
	Complement C4				•
	Fibrinogen			•	•
	Haptoglobulin		•	•	•
	IgA		•	•	•
	IgD				•
	IgG		•	•	•
	IgM			•	•
	Plasminogen				•
	Prealbumin				•
	Transferrin		•	•	•
	Loading capacity µl	10	14	10	8
	Method for depletion	Spin columns
