# Supplementary material for: Proteomic analysis of mare follicular fluid during late follicle development
Source: Proteome Sci. 2011 Sep 17;9:54. doi: 10.1186/1477-5956-9-54 (PMC3189114; doi:10.1186/1477-5956-9-54)
Supplement: Additional file 3 — Supplemental Table 2: The list of identified mare follicular fluid protein under reduced condition after enrichment with hexapeptide ligand library column. [file 1477-5956-9-54-S3.XLS]

## Sheet: Reduced
Additional file 3: List of identified mare follicular fluid proteins under reduced conditions after enrichment with hexapeptide ligand library column: the profile of 1D SDS-PAGE separation is showed as “R” in figure 6A.
N°	Accession N° 1	Protein name	Score2	Theoretical		Peptide N°3	Sequence coverage (%) 4	emPAI5
				pI 3	Mr (Da)3
1	gi|76363596	Albumin	7122	5.89	68494	238	53.5	8.62
2	gi|194225324	Alpha-1-antitrypsin	980	5.13	46743	26	17.6	0.68
3	gi|194216172	Alpha-1-B glycoprotein	75	8.74	68222	2	3.7	0.06
4	gi|194211673	Alpha-2-macroglobulin	819	6.07	162944	28	8.5	0.19
5	gi|1091878	Angiotensinogen	347	6.93	51326	12	14.5	0.49
6	gi|4502101	Annexin I	65	6.57	38690	1	4.6	0.11
7	gi|149708147	Antithrombin protein	85	6.31	52337	2	5	0.08
8	gi|149716548	Apolipoprotein A-I	8381	5.66	30312	290	50.4	35.19
9	gi|47115663	Apolipoprotein A-II	271	5.25	8611	11	48.7	12.98
10	gi|149716543	Apolipoprotein A-IV	210	5.54	43226	9	26	0.93
11	gi|149722193	Apolipoprotein C-II	66	4.67	11190	1	23.8	0.41
12	gi|149731503	Apolipoprotein D	71	5.74	24169	2	14.6	0.39
13	gi|149690151	Carboxypeptidase N polypeptide 1	64	8.39	52659	1	4.8	0.08
14	gi|116174730	CD14 antigen	78	5.5	39638	2	10.7	0.23
15	gi|149737473	Cell growth-inhibiting gene 24/25 protein	79	4.91	46683	2	7.8	0.19
16	gi|149729967	Ceruloplasmin	235	5.36	121873	9	16.2	0.31
17	gi|126352584	Clusterin	1235	5.77	52121	40	25.4	1.18
18	gi|194222987	Coagulation factor XIII	146	5.85	82821	3	4.6	0.1
19	gi|149712657	Complement C1r	94	5.99	81315	2	5.1	0.11
20	gi|194212541	Complement C3	9229	6.38	185678	291	37.8	2.02
21	gi|124056491	Complement C3 beta	540	6.41	187135	17	4.3	0.14
22	gi|179726	Complement C9	57	5.49	62974	1	2.2	0.07
23	gi|194207404	Complement C8A	95	5.7	70701	2	6.7	0.12
24	gi|149732359	Complement C4A	1150	6.83	192349	43	15.3	0.44
25	gi|194225695	Complement C5	577	6.12	192216	18	7.7	0.16
26	gi|194226054	Complement C8G	186	9.05	31848	7	16	0.66
27	gi|194208524	Complement factor I	133	7.88	64315	4	10.8	0.21
28	gi|149744471	Complement factor properdin	127	8.63	50634	2	2.6	0.08
29	gi|194227377	Complement regulator factor H	3481	7.52	140593	98	22.7	1.07
30	gi|149755947	C-reactive protein	153	5.75	25176	5	20.6	0.89
31	gi|194208862	Cysteine-rich secretory protein LCCL domain containing 2	51	8.77	55755	1	3.8	0.08
32	gi|194210846	Extracellular matrix protein 1	87	6.16	61203	3	7.1	0.14
33	gi|458228	Extracellular protein	130	5.26	43109	4	9.3	0.33
34	gi|194222675	Fetuin-A	170	5.68	38854	4	20.1	0.37
35	gi|149731458	Fetuin-B	288	6.03	41791	6	10.5	0.34
36	gi|194208383	Fibrinogen alpha	1923	5.75	96657	82	17.2	1.14
37	gi|149698358	Fibrinogen beta	4569	8.53	55398	152	41.4	6.83
38	gi|194208381	Fibrinogen gamma	7649	5.29	51706	238	37.6	6.14
39	gi|194211292	Fibronectin	13843	5.39	272050	484	31.7	1.26
40	gi|194226973	Fibulin 1	158	5.04	84058	2	6.5	0.1
41	gi|6137529	Gelsolin	2652	5.58	80547	71	25.1	0.84
42	gi|194222677	Histidine-rich glycoprotein	3284	7.64	42955	77	26.5	1.34
43	gi|34364617	Hypothetical protein	3753	5.65	252603	129	15.4	0.45
44	gi|108197	Immunoglobulin lambda	187	4.94	13480	6	16.1	0.79
45	gi|9858135	Immunoglobulin G	1025	5.7	46904	41	21.3	0.68
46	gi|15020816	Immunoglobulin gamma 1	669	7.68	37415	22	33.8	1.38
47	gi|1628395	Immunoglobulin gamma 3	72	8.37	37974	3	7.8	0.38
48	gi|15027001	Immunoglobulin gamma 4	1389	7.28	36537	49	19.1	1.17
49	gi|18996197	Immunoglobulin gamma 6	524	8.03	35917	15	17.9	0.57
50	gi|42528291	Immunoglobulin gamma 7	1795	7.7	35699	64	27.4	1.47
51	gi|488146	Immunoglobulin kappa	77	6.08	25235	1	12	0.17
52	gi|51831151	Immunoglobulin mu heavy chain constant chain secreted form	1407	5.52	49407	68	23.1	0.64
53	gi|126352696	Inhibin alpha	215	7.61	39397	4	12.3	0.23
54	gi|4504699	Inhibin beta	66	8.3	47412	1	5.4	0.09
55	gi|1172089	Inhibin precursor alpha	214	9.24	29326	6	14.4	0.32
56	gi|149728587	Inter-alpha globulin inhibitor H1	64	6.55	100959	2	3.4	0.08
57	gi|194227183	Inter-alpha globulin inhibitor H2	103	6.62	106299	2	5	0.08
58	gi|149731462	Kininogen 1	322	5.29	47927	12	23.5	0.81
59	gi|998999	Lecithin	52	5.72	47060	1	3.6	0.09
60	gi|194222704	Leucine rich repeat containing 15	107	5.59	134676	4	2	0.06
61	gi|112030802	Lysozyme	58	9.92	16790	1	13.5	0.27
62	gi|149483841	Makorin-2	55	9.07	29077	1	5.4	0.15
63	gi|28235	MHC class I	311	6.09	40535	13	6.4	0.22
64	gi|21313152	Microfibrillar-associated protein 4	153	5.23	28919	4	7	0.15
65	gi|149711173	Nexin-1	478	9.47	44067	20	11.1	0.74
66	gi|194209645	Paraoxonase 1	118	5.22	39841	2	8.2	0.11
67	gi|126352355	Parotid secretory protein	153	4.75	26882	3	17.3	0.57
68	gi|118403912	Pigment epithelium-derived factor	58	6.36	45599	1	7.3	0.09
69	gi|194221223	Plasma Kallikrein-sensitive glycoprotein	784	6.13	92560	29	11.9	0.36
70	gi|149743990	Plasminogen	1242	6.37	91072	47	25.8	0.88
71	gi|126723507	Preproalbumin	6757	5.95	68554	231	44.6	7.02
72	gi|149708028	Proline-rich protein	68	6.11	66492	1	2.5	0.06
73	gi|194222120	Protein C (inactivator of coagulation factors Va and VIIIa)	51	5.49	49660	1	5.1	0.09
74	gi|19879560	Protein kinase for splicing component	50	9.54	139723	1	1	0.03
75	gi|194225320	Protein Z-dependent protease inhibitor precursor	50	8.82	72924	1	3.2	0.06
76	gi|194217874	Prothrombin	2355	5.56	70183	82	25.8	1.26
77	gi|12597657	Receptor accessory protein 1	50	9.52	22240	1	7	0.2
78	gi|126352389	Retinol-binding protein 4	92	5.28	23007	1	14.4	0.19
79	gi|449500	Selernium-dependent glutathione peroxidase	51	6.84	25608	1	7.5	0.17
80	gi|3777617	Serine protease	97	7.93	36632	1	9.8	0.12
81	gi|39725934	Serine proteinase inhibitor member 1	52	5.97	46283	1	7.2	0.09
82	gi|194219547	Similar to FXII	114	7.92	67895	4	7.9	0.13
83	gi|126352628	Transferrin	706	6.83	78044	30	16	0.6
84	gi|149720864	Transthyretin	160	5.36	15852	4	43.5	1.7
85	gi|90080421	Unnamed protein product	52	9.37	10488	1	17.4	0.45
86	gi|35655	Unnamed protein product	52	4.77	57059	1	3.1	0.07
87	gi|149701606	Vitamin D binding protein	815	5.46	54292	33	17.8	0.96
88	gi|1255044	Vitronectin	1603	5.68	54644	40	6.3	0.25
1 Accession N° is an accession number from the NCBInr databases (http://www.ncbi.nlm.nih.gov).
2 Score is −10*Log (P), where P is the probability that the observed match is a random event, it is based on NCBInr database using the MASCOT searching program.
3 Mr: Molecular weight; Peptid N°: Peptid number
4 Sequence coverage (%) is based on number of peptide masses matched in NCBInr databases (http://www.ncbi.nlm.nih.gov).
5 Exponentially Modified Protein Abundance Index offers approximate, label-free, relative quantitation of the proteins in a mixture based on protein coverage by the peptide matches in a database search result.
