# Supplementary material for: Proteomic analysis of mare follicular fluid during late follicle development
Source: Proteome Sci. 2011 Sep 17;9:54. doi: 10.1186/1477-5956-9-54 (PMC3189114; doi:10.1186/1477-5956-9-54)
Supplement: Additional file 4 — Supplemental Table 3: The list of identified mare follicular fluid protein under unreduced condition after enrichment with hexapeptide ligand library column. [file 1477-5956-9-54-S4.XLS]

## Sheet: UR
Additional file 4: List of identified mare follicular fluid proteins under unreduced conditions after enrichment with hexapeptide ligand library column: the profile of 1D SDS-PAGE separation is showed as “UR” in figure 6 A.
N°	Accession N° 1	Protein name	Score2	Theoretical		Peptide N°3	Sequence coverage (%) 4	emPAI5
				pI 3	Mr (Da)3
1	gi|28336	Actin beta	62	5.22	41786	1	8	0.1
2	gi|73975389	Afamin	58	5.25	69053	1	2.5	0.06
3	gi|76363596	Albumin	5867	5.89	68494	205	46.6	4
4	gi|194225324	Alpha-1-antitrypsin	1497	5.13	46743	41	17.6	0.54
5	gi|194216172	Alpha-1-B glycoprotein	142	8.74	68222	4	3.7	0.06
6	gi|194211673	Alpha-2-macroglobulin	698	6.07	162944	25	9.1	0.22
7	gi|149738520	AMBP protein	84	6.82	38985	2	11.1	0.23
8	gi|149708147	Antithrombin protein	134	6.31	52337	4	7.6	0.17
9	gi|149716548	Apolipoprotein A-I	15108	5.66	30312	538	69.9	135.74
10	gi|47115663	Apolipoprotein A-II	691	5.25	8611	24	61.8	12.98
11	gi|149716543	Apolipoprotein A-IV	189	5.54	43226	8	26.2	0.93
12	gi|149728117	Apolipoprotein B-100	52	6.53	519776	1	0.5	0.01
13	gi|149731503	Apolipoprotein D	109	5.74	24169	4	20.2	0.64
14	gi|149737473	Cell growth-inhibiting gene 24/25 protein	173	4.91	46683	7	3.1	0.09
15	gi|149729967	Ceruloplasmin	1010	5.36	121873	44	19.6	0.66
16	gi|126352584	Clusterin	626	5.77	52121	20	15.8	0.73
17	gi|180336	Coagulation factor X	63	5.34	52501	1	4.1	0.08
18	gi|194222987	Coagulation factor XIII	148	5.85	82821	3	7	0.1
19	gi|149694272	Complement C1qA	122	8.93	25687	4	16.9	0.37
20	gi|194211638	Complement C1s	75	5.1	84165	3	2.9	0.1
21	gi|194212541	Complement C3	18450	6.38	185678	521	39.7	2.86
22	gi|544053	Complement C3A	797	6.46	186370	47	7.3	0.3
23	gi|179726	Complement C9	98	5.49	62974	2	2.2	0.07
24	gi|149732359	Complement C4A	1040	6.83	192349	34	16.4	0.38
25	gi|194225695	Complement C5	980	6.12	192216	37	8.6	0.27
26	gi|149694327	Complement C8B	81	8.59	66856	2	3.7	0.06
27	gi|194226054	Complement C8G	278	9.05	31848	9	16	0.46
28	gi|149732066	Complement factor B	103	6.75	85930	2	5.3	0.1
29	gi|194208524	Complement factor I	185	7.88	64315	6	13.2	0.37
30	gi|194227377	Complement regulator factor H	2123	7.52	140593	61	21.5	0.69
31	gi|149755947	C-reactive protein	594	5.75	25176	19	25.1	1.22
32	gi|194208862	Cysteine-rich secretory protein LCCL domain containing 2	365	8.77	55755	7	16.3	0.34
33	gi|311614	Dermatopontin	56	4.7	24007	1	8	0.18
34	gi|57092953	EGF-containing fibulin-like extracellular matrix protein 1	343	4.9	55174	11	10.8	0.34
35	gi|194222675	Fetuin-A	120	5.68	38854	3	16.5	0.37
36	gi|149731458	Fetuin-B	113	6.03	41791	4	10.5	0.21
37	gi|3789960	Fibrinogen alpha	4563	6.45	49477	108	18.5	1.09
38	gi|149698358	Fibrinogen beta	3939	8.53	55398	123	40.8	5.28
39	gi|194208381	Fibrinogen gamma	5958	5.29	51706	184	38.7	5.1
40	gi|194211292	Fibronectin	15309	5.39	272050	499	30	1.19
41	gi|194226973	Fibulin 1	75	5.04	84058	2	3	0.05
42	gi|126352530	Gelsolin	3401	5.58	80777	86	23.7	0.93
43	gi|149732005	Glycosylphosphatidylinositol specific phospholipase D1	95	5.83	92721	2	4.5	0.09
44	gi|194207923	Heparan sulfate proteoglycan 2	66	6.15	486549	1	0.6	0.01
45	gi|194222677	Histidine-rich glycoprotein	2579	7.64	42955	60	25.2	1.13
46	gi|126331463	Hypothetical protein	134	8.53	53857	7	3.8	0.35
47	gi|32331167	Immunoglobulin alpha	59	5.48	37015	1	9	0.12
48	gi|9858135	Immunoglobulin G	978	5.7	46904	41	25.9	1.18
49	gi|15020816	Immunoglobulin gamma 1	784	7.68	37415	22	34.1	1.65
50	gi|42528293	Immunoglobulin gamma 4	2108	7.71	35698	70	39.8	1.77
51	gi|18996197	Immunoglobulin gamma 6	1010	8.03	35917	28	17.9	0.57
52	gi|42528291	Immunoglobulin gamma 7	2300	7.7	35699	80	46.6	2.1
53	gi|488146	Immunoglobulin kappa	103	6.08	25235	2	12	0.17
54	gi|291464	Immunoglobulin lambda	2634	8.22	22987	72	15.6	0.69
55	gi|51831151	Immunoglobulin mu heavy chain constant chain secreted form	419	5.52	49407	25	6.4	0.28
56	gi|126352696	Inhibin alpha	446	7.61	39397	15	34.9	1.28
57	gi|4504699	Inhibin beta	51	8.3	47412	1	5.6	0.09
58	gi|149728587	Inter-alpha globulin inhibitor H1	89	6.55	100959	4	5.6	0.13
59	gi|114587324	Inter-alpha globulin inhibitor H1 isoform 5	90	6.84	101361	3	3.6	0.08
60	gi|3024062	Inter-alpha-trypsin inhibitor heavy chain H2	79	7.94	106514	1	2.3	0.04
61	gi|149731462	Kininogen 1	306	5.29	47927	10	4.7	0.18
62	gi|998999	Lecithin	83	5.72	47060	4	3.6	0.09
63	gi|194222704	Leucine rich repeat containing 15	157	5.59	134676	6	3.2	0.06
64	gi|194224406	Lipopolysaccharide binding protein	54	6.24	53281	1	3.7	0.08
65	gi|149715270	Lysozyme	354	9.53	16714	8	39.9	3.12
66	gi|728550	MHC class I	879	5.18	40269	43	10.1	0.35
67	gi|21313152	Microfibrillar-associated protein 4	176	5.23	28919	7	7	0.32
68	gi|149711173	Nexin-1	1515	9.47	44067	55	16.8	1.09
69	gi|194209645	Paraoxonase 1	130	5.22	39841	2	8.2	0.11
70	gi|126352355	Parotid secretory protein	73	4.75	26882	3	8.8	0.35
71	gi|62896969	Phospholipase A1 member A variant	84	7.11	49685	2	4.8	0.09
72	gi|235925	Plasma glutathione peroxidase, plasma GSHPx	59	4.95	3547	2	53.1	5.88
73	gi|194221223	Plasma Kallikrein-sensitive glycoprotein	842	6.13	92560	37	17.5	0.7
74	gi|149743990	Plasminogen	1829	6.37	91072	61	34.3	1.81
75	gi|194221612	Porcine inhibitor of carbonic anhydrase	65	5.92	76334	1	2	0.05
76	gi|126723507	Preproalbumin	5829	5.95	68554	209	40.9	3.98
77	gi|194225333	Protein C inhibitor	67	7.19	46177	1	4.8	0.09
78	gi|194217874	Prothrombin	1940	5.56	70183	66	31.7	1.85
79	gi|126352389	Retinol-binding protein 4	174	5.28	23007	4	19.4	0.69
80	gi|449500	Selernium-dependent glutathione peroxidase	71	6.84	25608	2	10.6	0.37
81	gi|194041392	Semaphorin-4D	53	8.37	96005	1	1.8	0.04
82	gi|194219547	Similar to FXII	56	7.92	67895	1	3.4	0.06
83	gi|194217254	Small inducible cytokine A16	186	10.09	12009	6	13.3	0.38
84	gi|899229	Thrombospondin-1	62	7.94	25000	1	10	0.17
85	gi|126352628	Transferrin	972	6.83	78044	37	27.3	1.08
86	gi|149720864	Transthyretin	672	5.36	15852	16	44.2	3.44
87	gi|149701606	Vitamin D binding protein	612	5.46	54292	25	17.4	0.45
88	gi|1255044	Vitronectin	1960	5.68	54644	47	6.3	0.25
1 Accession N° is an accession number from the NCBInr databases (http://www.ncbi.nlm.nih.gov).
2 Score is −10*Log (P), where P is the probability that the observed match is a random event, it is based on NCBInr database using the MASCOT searching program.
3 Mr: Molecular weight; Peptid N°: Peptid number
4 Sequence coverage (%) is based on number of peptide masses matched in NCBInr databases (http://www.ncbi.nlm.nih.gov).
5 Exponentially Modified Protein Abundance Index offers approximate, label-free, relative quantitation of the proteins in a mixture based on protein coverage by the peptide matches in a database search result.
