# Supplementary material for: Proteomic analysis of mare follicular fluid during late follicle development
Source: Proteome Sci. 2011 Sep 17;9:54. doi: 10.1186/1477-5956-9-54 (PMC3189114; doi:10.1186/1477-5956-9-54)
Supplement: Additional file 5 — Supplemental Table 4: Classification of all identified proteins in mare follicular fluid using diverse proteomic approaches. [file 1477-5956-9-54-S5.XLS]

## Sheet: Sheet1
Additional file 5: Classification of all identified proteins in mare follicular fluid using diverse proteomic approaches.
N°	Protein name	Gene Name	Accession number	Cellular Localization	Functionality
1	Actin, cytoplasmic 1	ACTB	P60709	Cytoskeleton	Cell cycle
	Actin, cytoplasmic 1	ACTB	P60709	Cytoskeleton	Cell structure and mobility
	Actin, cytoplasmic 1	ACTB	P60709	Cytoskeleton	Intracellular protein traffic
	Actin, cytoplasmic 1	ACTB	P60709	Cytoskeleton	Transport
2	Afamin	AFM	P43652	Extracellular region	Transport
3	Albumin	ALB	P02768	Extracellular region	Transport
4	Alpha-1-antichymotrypsin 2	SERPINA3-2	Q9GMA9	Not determined	Immunity and defense
	Alpha-1-antichymotrypsin 2	SERPINA3-2	Q9GMA9	Not determined	Lipid, fatty acid and steroid metabolism
	Alpha-1-antichymotrypsin 2	SERPINA3-2	Q9GMA9	Not determined	Protein binding
5	Alpha-1-antitrypsin	SERPINA1	P01009	Extracellular region	Blood coagulation
	Alpha-1-antitrypsin	SERPINA1	P01009	Extracellular region	Protein metabolism and modification
6	Alpha-1B-glycoprotein	A1BG	P04217	Extracellular region	Immunity and defense
7	Alpha-2-HS-glycoprotein	AHSG	P02765	Extracellular region	Developmental processes
		AHSG	P02765	Extracellular region	Immunity and defense
		AHSG	P02765	Extracellular region	Protein metabolism and modification
8	Alpha-2-macroglobulin	A2M	P01023	Extracellular region	Protease inhibitor
		A2M	P01023	Extracellular region	Transport
9	Angiotensinogen	AGT	P01019	Extracellular region	Reproductive system development and function
		AGT	P01019	Extracellular region	Signal transduction
10	Annexin A1	ANXA1	P04083	Cytoplasm	Cell structure and mobility
	Annexin A1	ANXA1	P04083	Cytoplasm	Lipid, fatty acid and steroid metabolism
	Annexin A1	ANXA1	P04083	Cytoplasm	Signal transduction
11	Antithrombin-III	SERPINC1	P01008	Extracellular region	Blood coagulation
	Antithrombin-III	SERPINC1	P01008	Extracellular region	Heparin binding
12	Apolipoprotein A-I	APOA1	P02647	Extracellular region	Lipid, fatty acid and steroid metabolism
		APOA1	P02647	Extracellular region	Transport
13	Apolipoprotein A-II	APOA2	P02652	Extracellular region	Lipid, fatty acid and steroid metabolism
			P02652	Extracellular region	Transport
14	Apolipoprotein A-IV	APOA4	P06727	Extracellular region	Lipid, fatty acid and steroid metabolism
		APOA4	P06727	Extracellular region	Transport
15	Apolipoprotein B-100	APOB	P04114	Extracellular region	Heparin binding
	Apolipoprotein B-100	APOB	P04114	Extracellular region	Lipid, fatty acid and steroid metabolism
	Apolipoprotein B-100	APOB	P04114	Extracellular region	Signal transduction
	Apolipoprotein B-100	APOB	P04114	Extracellular region	Transport
16	Apolipoprotein C-II	APOC2	P02655	Extracellular region	Lipid, fatty acid and steroid metabolism
		APOC2	P02655	Extracellular region	Transport
17	Apolipoprotein D	APOD	P05090	Extracellular region	Lipid, fatty acid and steroid metabolism
	Apolipoprotein D	APOD	P05090	Extracellular region	Transport
18	Apolipoprotein H	APOH	P02749	Extracellular region	Heparin binding
	Apolipoprotein H	APOH	P02749	Extracellular region	Immunity and defense
19	Basement membrane-specific heparan sulfate proteoglycan core protein	HSPG2	P98160	Basement membrane	Cell structure and mobility
20	C4b-binding protein alpha chain	C4BPA	P04003	Extracellular region	Complement system
21	Carboxylesterase D1	CESdD1	Q95N05	Not determined	Not determined
22	Carboxypeptidase N catalytic chain	CPN1	P15169	Extracellular region	Metal ion binding
23	C-C motif chemokine 16	CCL16	O15467	Extracellular region	Immunity and defense
24	Ceruloplasmin	CP	P00450	Extracellular region	Metal ion binding
25	Clusterin	CLU	P10909	Extracellular region	Cell death
	Clusterin	CLU	P10909	Extracellular region	Transport
26	Coagulation factor X	F10	P00742	Extracellular region	Blood coagulation
27	Coagulation factor XII	F12	P00748	Extracellular region	Blood coagulation
28	Coagulation factor XIII A chain	F13A1	P00488	Extracellular region	Blood coagulation
29	Complement C1q subcomponent subunit A	C1QA	P02745	Extracellular region	Complement system
30	Complement C1r subcomponent	C1R	P00736	Extracellular region	Complement system
31	Complement C1s subcomponent	C1S	P09871	Extracellular region	Complement system
32	Complement C3	C3	P01024	Extracellular region	Complement system
33	Complement C4-A	C4A	P0C0L4	Extracellular region	Complement system
34	Complement C5	C5	P01031	Extracellular region	Cell death
	Complement C5	C5	P01031	Extracellular region	Complement system
35	Complement component C8 alpha chain	C8A	P07357	Extracellular region	Cell death
	Complement component C8 alpha chain	C8A	P07357	Extracellular region	Complement system
36	Complement component C8 beta chain	C8B	P07358	Extracellular region	Cell death
36	Complement component C8 beta chain	C8B	P07358	Extracellular region	Complement system
37	Complement component C8 gamma chain	C8G	P07360	Extracellular region	Cell death
37	Complement component C8 gamma chain	C8G	P07360	Extracellular region	Complement system
38	Complement component C9	C9	P02748	Membrane	Cell death
38	Complement component C9	C9	P02748	Membrane	Complement system
39	Complement factor B	CFB	P00751	Extracellular region	Complement system
40	Complement factor I	CFI	P05156	Extracellular region	Complement system
41	Complement factor properdin	CFP	P27918	Extracellular region	Complement system
42	Complement regulator factor H	FH	Q8MI72	Extracellular region	Complement system
43	C-reactive protein	CRP	P02741	Extracellular region	Metal ion binding
44	Cysteine-rich secretory protein LCCL domain-containing 2	CRISPLD2	Q9H0B8	Extracellular region	Heparin binding
45	Dermatopontin	DPT	Q07507	Extracellular region	Cell adhesion
46	Dynein heavy chain 7, axonemal	DNAH7	Q8WXX0	cytoskeleton	Cytoskeleton
47	EGF-containing fibulin-like extracellular matrix protein 1	EFEMP1	Q12805	Extracellular region	Growth factor binding
48	Extracellular matrix protein 1	ECM1	Q16610	Extracellular region	Laminin binding
48	Extracellular matrix protein 1	ECM1	Q16610	Extracellular region	Protease binding
49	Fetuin-B	FETUB	Q9UGM5	Extracellular region	Cysteine-type endopeptidase inhibitor activity
50	Fibrinogen alpha chain	FGA	P02671	Extracellular region	Blood coagulation
	Fibrinogen alpha chain	FGA	P02671	Extracellular region	Cell proliferation and differentiation
	Fibrinogen alpha chain	FGA	P02671	Extracellular region	Immunity and defense
51	Fibrinogen beta chain	FGB	P02675	Extracellular region	Blood coagulation
51	Fibrinogen beta chain	FGB	P02675	Extracellular region	Cell proliferation and differentiation
51	Fibrinogen beta chain	FGB	P02675	Extracellular region	Immunity and defense
52	Fibrinogen gamma chain	FGG	P02679	Extracellular region	Blood coagulation
52	Fibrinogen gamma chain	FGG	P02679	Extracellular region	Cell proliferation and differentiation
52	Fibrinogen gamma chain	FGG	P02679	Extracellular region	Immunity and defense
53	Fibronectin	FN1	P02751	Extracellular region	Heparin binding
54	Fibulin-1	FBLN1	P23142	Extracellular region	Metal ion binding
	Fibulin-1	FBLN1	P23142	Extracellular region	polysaccharide binding
55	Ficolin-1	FCN1	O00602	Extracellular region	Immunity and defense
55	Ficolin-1	FCN1	O00602	Extracellular region	Metal ion binding
56	Gelsolin	GSN	P06396	cytoskeleton	Cell death
56	Gelsolin	GSN	P06396	cytoskeleton	Protein binding
57	Glutathione peroxidase 3	GPX3	P22352	Extracellular region	Antioxidant
58	Glyceraldehyde-3-phosphate dehydrogenase	GAPDH	P10096	Cytoplasm	Carbohydrate metabolism
59	Haptoglobin	HP	P00738	Extracellular region	Blood circulation and gas exchange
		HP	P00738	Extracellular region	Immunity and defense
		HP	P00738	Extracellular region	Protein metabolism and modification
60	Hemopexin	HPX	P02790	Extracellular region	Coenzyme and prosthetic group metabolism
60	Hemopexin	HPX	P02790	Extracellular region	Metal ion binding
60	Hemopexin	HPX	P02790	Extracellular region	Transport
61	Histidine-rich glycoprotein	HRG	P04196	Extracellular region	Heparin binding
62	HLA class I histocompatibility antigen, B-51 alpha chain	HLA-B	P18464	Membrane	Immunity and defense
62	HLA class I histocompatibility antigen, B-51 alpha chain	HLA-B	P18464	Membrane	Metal ion binding
63	Ig alpha-1 chain C region	IGHA1	P01876	Extracellular region	Immunity and defense
64	Ig gamma-1 chain C region	IGHG1	P01857	Extracellular region	Immunity and defense
65	Ig gamma-3 chain C region	IGHG3	P01860	Extracellular region	Immunity and defense
66	Ig gamma-4 chain C region	IGHG4	P01861	Extracellular region	Immunity and defense
67	Ig kappa chain C region	IGKC	P01834	Extracellular region	Immunity and defense
68	Ig lambda-1 chain C regions	IGLC1	P01842	Extracellular region	Immunity and defense
69	Ig lambda-3 chain C regions	IGLC3	P0CG06	Extracellular region	Immunity and defense
70	Ig mu chain C region	IGHM	P01871	Extracellular region	Immunity and defense
71	Immunoglobulin G	IgG	gi|9858135	Extracellular region	Immunity and defense
72	Immunoglobulin gamma 1 heavy chain constant region	IGHC1	Q95M34	Extracellular region	Immunity and defense
73	Immunoglobulin gamma 6	IgG6	gi|18996197	Extracellular region	Immunity and defense
74	Immunoglobulin gamma 7	IgG7	gi|42528291	Extracellular region	Immunity and defense
75	Inhibin alpha chain	INHA	P05111	Extracellular region	Cell death
75	Inhibin alpha chain	INHA	P05111	Extracellular region	Reproductive system development and function
76	Inhibin beta B chain	INHBB	P09529	Extracellular region	Protein metabolism and modification
76	Inhibin beta B chain	INHBB	P09529	Extracellular region	Reproductive system development and function
77	Inhibitor of carbonic anhydrase	ICA	Q29545	Extracellular region	Metal ion binding
78	Inter-alpha-trypsin inhibitor heavy chain H1	ITIH1	P19827	Extracellular region	serine-type endopeptidase inhibitor activity
79	Inter-alpha-trypsin inhibitor heavy chain H2	ITIH2	P19823	Extracellular region	serine-type endopeptidase inhibitor activity
80	Inter-alpha-trypsin inhibitor heavy chain H4	ITIH4	Q14624	Extracellular region	serine-type endopeptidase inhibitor activity
81	Kininogen-1	KNG1	P01042	Extracellular region	Blood coagulation
81	Kininogen-1	KNG1	P01042	Extracellular region	Heparin binding
82	Lactotransferrin	LTF	P02788	Extracellular region	Metal ion binding
82	Lactotransferrin	LTF	P02788	Extracellular region	Miscellaneous
82	Lactotransferrin	LTF	P02788	Extracellular region	Transport
83	Leucine-rich repeat-containing protein 15	LRRC15	Q8TF66	Membrane	Protein binding
84	Lipopolysaccharide-binding protein	LBP	P18428	Extracellular region	Lipid binding
85	Lysozyme-like protein 1	LYZL1	Q6UWQ5	Extracellular region	lysozyme activity
86	Microfibrillar-associated protein 4	MFAP4	A8MVM2	Not determined	Not determined
87	Monocyte differentiation antigen CD14	CD14	P08571	Membrane	Cell death
88	Pancreatic alpha-amylase	AMY2A	P04746	Extracellular region	Metal ion binding
89	Paraoxonase/arylesterase 1	PON1	P27169	Extracellular region	catalytic activity
90	Parotid secretory protein	Psp	P07743	Extracellular region	lipid binding
91	Phosphatidylcholine-sterol acyltransferase	LCAT	P04180	Extracellular region	Transport
92	Phosphatidylinositol-glycan-specific phospholipase D	GPLD1	P80108	Extracellular region	Signal transduction
93	Phospholipase A1 member A	PLA1A	Q53H76	Extracellular region	catalytic activity
93	Phospholipase A1 member A	PLA1A	Q53H76	Extracellular region	Lipid, fatty acid and steroid metabolism
94	Pigment epithelium-derived factor	SERPINF1	P36955	Extracellular region	serine-type endopeptidase inhibitor activity
95	Plasma protease C1 inhibitor	SERPING1	P05155	Extracellular region	Blood coagulation
96	Plasma serine protease inhibitor	SERPINA5	P05154	Extracellular region	Heparin binding
96	Plasma serine protease inhibitor	SERPINA5	P05154	Extracellular region	Protease inhibitor
97	Plasminogen	PLG	P00747	Extracellular region	Blood coagulation
97	Plasminogen	PLG	P00747	Extracellular region	Cell death
98	Probable E3 ubiquitin-protein ligase makorin-2	MKRN2	Q9H000	Intracellular	Protease inhibitor
99	Protein AMBP	AMBP	P02760	Extracellular region	serine-type endopeptidase inhibitor activity
99	Protein AMBP	AMBP	P02760	Extracellular region	Transport
100	Protein kinase for splicing component	Cdk12	Q8R457	Nucleus	Kinase
101	Protein Z-dependent protease inhibitor	SERPINA10	Q9UK55	Extracellular region	serine-type endopeptidase inhibitor activity
102	Prothrombin	F2	P00734	Extracellular region	Blood coagulation
102	Prothrombin	F2	P00734	Extracellular region	Cell death
103	Receptor expression-enhancing protein 1	REEP1	Q9H902	Membrane	Cell death
103	Receptor expression-enhancing protein 1	REEP1	Q9H902	Membrane	olfactory receptor binding
104	Retinol-binding protein 4	RBP4	P02753	Extracellular region	Protein binding
105	Semaphorin-4D	SEMA4D	Q92854	Membrane	receptor binding
106	Serine protease HTRA1	HTRA1	Q92743	Extracellular region	Growth factor binding
106	Serine protease HTRA1	HTRA1	Q92743	Extracellular region	serine-type endopeptidase activity
107	Serotransferrin	TF	P02787	Extracellular region	Metal ion binding
107	Serotransferrin	TF	P02787	Extracellular region	Miscellaneous
107	Serotransferrin	TF	P02787	Extracellular region	Transport
108	Sorting nexin-1	SNX1	Q13596	Membrane	Protein binding
109	Thrombospondin-1	THBS1	P07996	Extracellular region	Cell death
109	Thrombospondin-1	THBS1	P07996	Extracellular region	Heparin binding
110	Transthyretin	TTR	P02766	Extracellular region	Transport
111	Vitamin D-binding protein	GC	Q3MHN5	Extracellular region	Coenzyme and prosthetic group metabolism
111	Vitamin D-binding protein	GC	Q3MHN5	Extracellular region	Transport
112	Vitamin K-dependent protein C	PROC	P04070	Membrane	Blood coagulation
113	Vitronectin	VTN	P04004	Extracellular region	Cell adhesion
113	Vitronectin	VTN	P04004	Extracellular region	Heparin binding
