# Supplementary material for: Proteomic analysis of mare follicular fluid during late follicle development
Source: Proteome Sci. 2011 Sep 17;9:54. doi: 10.1186/1477-5956-9-54 (PMC3189114; doi:10.1186/1477-5956-9-54)
Supplement: Additional file 6 — Supplemental Table 5: Overview of all identified proteins in follicular fluid of four different species using diverse proteomic approaches. [file 1477-5956-9-54-S6.XLS]

## Sheet: Sheet5
Additional file 6: Overview of all identified proteins in follicular fluid of four different species using diverse proteomic approaches
N°	Protein name	Gene Name	Accession number	MFF (This study)	CFF (Fahiminiya et al., 2010)	HFF (Angelucci et al., 2006)	HFF (Jarkovska et al., 2010)	PFF (Bijttebier et al., 2009)
1	Actin, cytoplasmic 1	ACTB	P60709	P
2	Actin-gamma	ACT	Q9UVW9		P
3	Afamin	AFM	P43652	P		P
4	Albumin	ALB	P02768	P	P	P		P
5	Alkaline phosphatase, placental-like	ALPPL2	P10696			P
6	Alpha 2-antiplasmin	SERPINF2	P08697		P	P
7	Alpha-1-acid glycoprotein 1	ORM1	P02763					P
8	Alpha-1-antichymotrypsin	SERPINA3	P01011			P	P	P
9	Alpha-1-antichymotrypsin 2	SERPINA3-2	Q9GMA9	P				P
10	Alpha-1-antitrypsin	SERPINA1	P01009	P		P		P
11	Alpha-1B-glycoprotein	A1BG	P04217	P
12	Alpha-2-HS-glycoprotein	AHSG	P02765	P	P	P		P
13	Alpha-2-macroglobulin	A2M	P01023	P		P		P
14	Alpha-fetoprotein	AFP	Q8MJ76					P
15	Angiopoietin-related protein 2	ANGPTL2	Q9UKU9					P
16	Angiotensinogen	AGT	P01019	P		P		P
17	Annexin A1	ANXA1	P04083	P
18	Annexin A4	ANXA4	P09525			P
19	Antithrombin-III	SERPINC1	P01008	P	P	P	P	P
20	Apolipoprotein A-I	APOA1	P02647	P	P	P		P
21	Apolipoprotein A-II	APOA2	P02652	P		P		P
22	Apolipoprotein A-IV	APOA4	P06727	P	P	P	P
23	Apolipoprotein B-100	APOB	P04114	P
24	Apolipoprotein C-II	APOC2	P02655	P
25	Apolipoprotein C-III precursor	APOC3	P02656					P
26	Apolipoprotein D	APOD	P05090	P		P
27	Apolipoprotein H	APOH	P02749	P		P
28	Basement membrane-specific heparan sulfate proteoglycan core protein	HSPG2	P98160	P			P
29	C4b-binding protein alpha chain	C4BPA	P04003	P
30	Carboxylesterase D1	CESdD1	Q95N05	P
31	Carboxypeptidase N catalytic chain	CPN1	P15169	P
32	Catalase	CAT	P04040			P
33	C-C motif chemokine 16	CCL16	O15467	P
34	CD5 antigen-like	Cd5l	Q4KM75					P
35	Ceruloplasmin	CP	P00450	P		P		P
36	Clusterin	CLU	P10909	P	P	P	P	P
37	Coagulation factor IX	F9	P16293					P
38	Coagulation factor X	F10	P00742	P
39	Coagulation factor XII	F12	P00748	P
40	Coagulation factor XIII A chain	F13A1	P00488	P
41	Collagen alpha-1(VII) chain	COL7A1	Q02388					P
42	Complement C1q subcomponent subunit A	C1QA	P02745	P
43	Complement C1r subcomponent	C1R	P00736	P
44	Complement C1s subcomponent	C1S	P09871	P		P
45	Complement C3	C3	P01024	P		P	P	P
46	Complement C4-A	C4A	P0C0L4	P	P	P	P	P
47	Complement C5	C5	P01031	P
48	Complement component C8 alpha chain	C8A	P07357	P
49	Complement component C8 beta chain	C8B	P07358	P				P
50	Complement component C8 gamma chain	C8G	P07360	P
51	Complement component C9	C9	P02748	P			P
52	Complement factor B	CFB	P00751	P	P	P		P
53	Complement factor H	CFH	P08603				P	P
54	Complement factor I	CFI	P05156	P		P
55	Complement factor properdin	CFP	P27918	P
56	Complement regulator factor H	FH	Q8MI72	P				P
57	C-reactive protein	CRP	P02741	P		P
58	Cystatin-F	CST7	O76096					P
59	Cysteine-rich secretory protein LCCL domain-containing 2	CRISPLD2	Q9H0B8	P
60	Dermatopontin	DPT	Q07507	P
61	Dynein heavy chain 7, axonemal	DNAH7	Q8WXX0	P
62	EGF-containing fibulin-like extracellular matrix protein 1	EFEMP1	Q12805	P
63	Eukaryotic translation initiation factor 4E	EIF4E	P06730			P
64	Extracellular matrix protein 1	ECM1	Q16610	P
65	Extracellular superoxide dismutase [Cu-Zn]	SOD3	P08294			P
66	Fetuin-B	FETUB	Q9UGM5	P
67	Fibrinogen alpha chain	FGA	P02671	P		P		P
68	Fibrinogen beta chain	FGB	P02675	P		P	P	P
69	Fibrinogen gamma chain	FGG	P02679	P	P	P		P
70	Fibronectin	FN1	P02751	P				P
71	Fibulin-1	FBLN1	P23142	P
72	Ficolin-1	FCN1	O00602	P
73	Ficolin-3	FCN3	O75636				P
74	G protein-coupled receptor 107	gpr107	A0JMH7					P
75	Gelsolin	GSN	P06396	P	P			P
76	Glutathione peroxidase 3	GPX3	P22352	P
77	Glutathione S-transferase A2	GSTA2	P09210			P
78	Glutathione S-transferase P	GSTP1	P09211			P
79	Glyceraldehyde-3-phosphate dehydrogenase	GAPDH	P10096	P
80	GTP Cyclohydrolase regulatory protein	GCHFR	P30047			P
81	Haptoglobin	HP	P00738	P	P	P		P
82	Haptoglobin-related protein	HPR	Q28801		P
83	Heat shock protein beta-1	HSPB1	P04792			P
84	Hemoglobin subunit beta	HBB	P68871					P
85	Hemopexin	HPX	P02790	P		P	P	P
86	Heparin cofactor 2	SERPIND1	P05546					P
87	Histidine-rich glycoprotein	HRG	P04196	P			P
88	HLA class I histocompatibility antigen, B-51 alpha chain	HLA-B	P18464	P
89	Ig alpha-1 chain C region	IGHA1	P01876	P		P		P
90	Ig gamma-1 chain C region	IGHG1	P01857	P		P		P
91	Ig gamma-3 chain C region	IGHG3	P01860	P
92	Ig gamma-4 chain C region	IGHG4	P01861	P				P
93	Ig heavy chain V region GOM	HV01	P01784		P
94	Ig heavy chain V region MOO	HV02	P01785		P
95	Ig kappa chain C region	IGKC	P01834	P				P
96	Ig lambda-1 chain C regions	IGLC1	P01842	P				P
97	Ig lambda-3 chain C regions	IGLC3	P0CG06	P		P
98	Ig mu chain C region	IGHM	P01871	P		P
99	Immunoglobulin G	IgG	gi|9858135	P
100	Immunoglobulin gamma 1 heavy chain constant region	IGHC1	Q95M34	P
101	Immunoglobulin gamma 6	IgG6	gi|18996197	P
102	Immunoglobulin gamma 7	IgG7	gi|42528291	P
103	Inhibin alpha chain	INHA	P05111	P
104	Inhibin beta B chain	INHBB	P09529	P
105	Inhibitor of carbonic anhydrase	ICA	Q29545	P	P			P
106	Insulin-like growth factor-binding protein 1	IGFBP1	P08833			P
107	Inter-alpha-trypsin inhibitor heavy chain H1	ITIH1	P19827	P				P
108	Inter-alpha-trypsin inhibitor heavy chain H2	ITIH2	P19823	P				P
109	Inter-alpha-trypsin inhibitor heavy chain H4	ITIH4	Q14624	P				P
110	Kininogen-1	KNG1	P01042	P
111	Lactotransferrin	LTF	P02788	P
112	Lamin-A/C	LMNA	P02545			P
113	Leucine-rich alpha-2-glycoprotein	LRG1	P02750			P
114	Leucine-rich repeat-containing protein 15	LRRC15	Q8TF66	P
115	Lipopolysaccharide-binding protein	LBP	P18428	P
116	L-lactate dehydrogenase B chain	LDHB	P07195			P
117	Lysozyme-like protein 1	LYZL1	Q6UWQ5	P
118	Microfibrillar-associated protein 4	MFAP4	A8MVM2	P
119	Monocyte differentiation antigen CD14	CD14	P08571	P
120	Nucleoside diphosphate kinase A	NME1	P15531			P
121	Ovarian and testicular apolipoprotein N	ApoN	Q68RU1					P
122	Pancreatic alpha-amylase	AMY2A	P04746	P
123	paraoxonase/arylesterase 1	PON1	P27169	P	P	P
124	Parotid secretory protein	Psp	P07743	P
125	Phosphatidylcholine-sterol acyltransferase	LCAT	P04180	P
126	Phosphatidylinositol-glycan-specific phospholipase D	GPLD1	P80108	P
127	Phospholipase A1 member A	PLA1A	Q53H76	P
128	Pigment epithelium-derived factor	SERPINF1	P36955	P
129	Plasma protease C1 inhibitor	SERPING1	P05155	P
130	Plasma serine protease inhibitor	SERPINA5	P05154	P
131	Plasminogen	PLG	P00747	P		P		P
132	Probable E3 ubiquitin-protein ligase makorin-2	MKRN2	Q9H000	P
133	Protein AMBP	AMBP	P02760	P		P
134	Protein disulfide-isomerase A3	PDIA3	P30101			P
135	Protein kinase for splicing component	Cdk12	Q8R457	P
136	Protein Z-dependent protease inhibitor	SERPINA10	Q9UK55	P
137	Prothrombin	F2	P00734	P		P
138	Receptor expression-enhancing protein 1	REEP1	Q9H902	P
139	Retinol-binding protein 4	RBP4	P02753	P	P	P		P
140	Semaphorin-4D	SEMA4D	Q92854	P
141	Serine protease HTRA1	HTRA1	Q92743	P
142	Serotransferrin	TF	P02787	P	P	P		P
143	Serum amyloid P-component	APCS	P02743			P	P
144	Sorting nexin-1	SNX1	Q13596	P
145	TGF-beta receptor type-2	TGFBR2	P37173					P
146	Thrombospondin-1	THBS1	P07996	P
147	Transthyretin	TTR	P02766	P		P	P	P
148	Triosephosphate isomerase	TPI1	P60174			P
149	Ubiquitin carboxyl-terminal hydrolase isozyme L3	UCHL3	P15374			P
150	Vitamin D-binding protein	GC	Q3MHN5	P	P	P		P
151	Vitamin K-dependent protein C	PROC	P04070	P
152	Vitronectin	VTN	P04004	P				P
153	Zinc finger protein 229	ZNF229	Q9UJW7			P
154	Zinc-alpha-2-glycoprotein	AZGP1	P25311		P
	Angelucci S, Ciavardelli D, Di Giuseppe F, Eleuterio E, Sulpizio M, Tiboni GM, Giampietro F, Palumbo P, Di Ilio C: Proteome analysis of human follicular fluid. Biochim Biophys Acta 2006, 1764:1775-1785.
	Bijttebier J, Tilleman K, Dhaenens M, Deforce D, Van Soom A, Maes D: Comparative proteome analysis of porcine follicular fluid and serum reveals that excessive alpha(2)-macroglobulin in serum hampers successful expansion of cumulus-oocyte complexes. Proteomics 2009, 9:4554-4565.
	Fahiminiya S, Reynaud K, Labas V, Batard S, Chastant-Maillard S, Gerard N: Steroid hormones content and proteomic analysis of canine follicular fluid during the preovulatory period. Reprod Biol Endocrinol 2010, 8:132.
	Jarkovska K, Martinkova J, Liskova L, Halada P, Moos J, Rezabek K, Gadher SJ, Kovarova H: Proteome mining of human follicular fluid reveals a crucial role of complement cascade and key biological pathways in women undergoing in vitro fertilization. J Proteome Res 2010, 9:1289-1301.
